# Supplementary material for: GUCY2D-Associated Retinopathy: A Comparative Study Between Humans and German Spitz Dogs
Source: Vet Sci. 2025 Sep 11;12(9):879. doi: 10.3390/vetsci12090879 (PMC12474124; doi:10.3390/vetsci12090879)
Supplement: Supplementary file 1 [file vetsci-12-00879-s001.zip]

Archive with 1 entries (1 files):
- vetsci-3712330-supplementary.pdf
